# Supplementary material for: Optimization of PLGA Nanoparticle Formulation via Microfluidic and Batch Nanoprecipitation Techniques
Source: Micromachines (Basel). 2025 Aug 24;16(9):972. doi: 10.3390/mi16090972 (PMC12471678; doi:10.3390/mi16090972)
Supplement: Supplementary file 1 [file micromachines-16-00972-s001.zip]

Archive with 1 entries (1 files):
- micromachines-3798903-supplementary.pdf
